# Supplementary material for: Forgive, Let Go, and Stay Well! The Relationship between Forgiveness and Physical and Mental Health in Women and Men: The Mediating Role of Self-Consciousness
Source: Int J Environ Res Public Health. 2023 Jun 26;20(13):6229. doi: 10.3390/ijerph20136229 (PMC10341467; doi:10.3390/ijerph20136229)
Supplement: Supplementary file 1 [file ijerph-20-06229-s001.zip]

Archive with 1 entries (1 files):
- ijerph-2360613-supplementary.pdf
